# Supplementary material for: Research on the spatial and temporal patterns of ozone concentration and population health effects in the Central Plains Urban Agglomeration from 2017 to 2020
Source: PLoS One. 2024 May 16;19(5):e0303274. doi: 10.1371/journal.pone.0303274 (PMC11098328; doi:10.1371/journal.pone.0303274)
Supplement: S1 Table — (XLSX) [file pone.0303274.s001.xlsx]

## Sheet: Table 1
health effect endpoints	%	95% CI
all-cause premature mortality	0.004	0.30%~0.50%
respiratory system disease premature mortality	0.0046	0.23%~0.70%
circulatory system disease premature mortality	0.005	0.17%~0.72%
