# Supplementary material for: Research on the spatial and temporal patterns of ozone concentration and population health effects in the Central Plains Urban Agglomeration from 2017 to 2020
Source: PLoS One. 2024 May 16;19(5):e0303274. doi: 10.1371/journal.pone.0303274 (PMC11098328; doi:10.1371/journal.pone.0303274)
Supplement: S2 Table — (XLSX) [file pone.0303274.s002.xlsx]

## Sheet: Table 2
Year	Global Moran’s I	P-value
2017	0.368	0.001***
2018	0.559	0.002***
2019	0.31	0.002***
2020	0.676	0.010***
